# Supplementary material for: Genetic Diversity in the Capsid Protein-Coding Region of HIV-1 Circulating in Benguela, Angola: Implications for Primary Resistance to the Novel Capsid Inhibitor Lenacapavir
Source: Viruses. 2025 May 16;17(5):711. doi: 10.3390/v17050711 (PMC12116093; doi:10.3390/v17050711)
Supplement: Supplementary file 1 [file viruses-17-00711-s001.zip]

Archive with 1 entries (1 files):
- viruses-3610865-supplementary.pdf
